# Supplementary material for: Identification of bZIP Gene Family in Bergenia purpurascens and Functional Characterization of BpbZIP37 Under Heat Stress
Source: Int J Mol Sci. 2025 Oct 22;26(21):10262. doi: 10.3390/ijms262110262 (PMC12607824; doi:10.3390/ijms262110262)
Supplement: Supplementary file 1 [file ijms-26-10262-s001.zip]

Archive with 6 entries (6 files):
- ijms-3871820-supplementary -R0929.pdf
- Table S1. Designation and sequence of  57 BpbZIP  genes in  B. purpurascens.xlsx
- Table S2. The predicted physicochemical properties of 57 BpbZIP proteins in B. purpurascens.xlsx
- Table S3. The expression levels of BpbZIP genes across different tissues of B. purpurascens.xlsx
- Table S4. The expression levels of BpbZIP genes in B. purpurascens under high temperature stress.xlsx
- Table S5. Primers used in this study.xlsx
