# Supplementary material for: Identification of bZIP Gene Family in Bergenia purpurascens and Functional Characterization of BpbZIP37 Under Heat Stress
Source: Int J Mol Sci. 2025 Oct 22;26(21):10262. doi: 10.3390/ijms262110262 (PMC12607824; doi:10.3390/ijms262110262)
Supplement: Supplementary file 1 [file ijms-26-10262-s001.zip › Table S1. Designation and sequence of 57 BpbZIP genes in B. purpurascens.xlsx]

## Sheet: Sheet1
Designation and sequence of 55 BpbZIP genes in B. purpurascens
Gene ID	Gene renamer	Sequence
TRINITY_DN105596_c1_g1	BpbZIP01	MSRQAHLPPRCPFQKKPISRSIYDPVSPTLCKDDNSYPCHHKSASQSSILEEHPPWLDDLLSDSDSTLKGIAHRRSSSDSTTLPDGLVNPFPSQTPFNDEDNSVDHNACNGLESACLYGPNSPRRKDNLSFSENAIVTAFSDCVSQSPPKFIHGKFSIPGSTCSDLKTNGFGLTGEINAETKVAKRHSGQRSRVRKLRYIAELERTVHVFQALESELTVRVATLIQERAALSVENSILKHRTAKLQQEKLVVDGQYQHLKKEVERLKTVLANSPNSTVVTYLGSSPATTEAIRSKNAWQMLDMGRLNIH*
TRINITY_DN1077_c1_g1	BpbZIP02	MEKDKSPSHGGGFPPPSGRYSLFSPPGNSFNVKPEPSALPPLGPGATSETGHFGHGLSSDSSRFSHDVSRMPDNPPKNVGHRRAHSEILTLPDDISFDSDLGVVGGLDGPSFSDETEEDLFSMYLDMDKFNSSSATSNFQVGEPSSAAAATPSSSAATAPGENAIFGANERPARVRHQHSQSMDGSTTIKPEMLMSGSEDSLAADTKKAMSAAKLAELALIDPKRAKRIWANRQSAARSKERKMRYIAELERKVQTLQTEATSLSAQLTLLQRDTNSLTCENSELRLRLQTMEQQVHLQDALNDALKEEIQHLKALTGQMANGSPMMNFPSFGASQQYYPNNHAMPTLLAAQQFQQLNIHSQKPQHQLQQHQLHQLQQEQLHRHQLEKQHQHQQQQSGE…
TRINITY_DN11130_c0_g2	BpbZIP03	MAQLPPKIPNMSTPNWPDFSHQKMCTLFPPPPPPPTTQTPSWVDEFLDFSSVRRGTHRRSVSDSMALLEAPHQLITRHIGNNDGRDYDDDRFDGFVDEDQLFMSMFNHHVISPPAAAGPTLSSSDHSTPSDHNSINDDNKHADHQQQQQPKNETDEVQSSCKSDIQAAMPAAVAASDDRIFDPKRVKRILANRQSAQRSRVRKLQYISELERSVNALQAEVSMLSPRVAFLDHQRLLLNVDNSALKQRIAALAQDKLFKDAHQEALKREIERLRQVYHQQSVKTEIKPPSSPPLSSDTNGSTEKEEEILSI*
TRINITY_DN114497_c0_g1	BpbZIP04	MDFSQHYFTGSQPYQFMGITPLTPSHSNSAASDDFNTTSPPEVFDQFPNGLPHDQFQGFENYAQFNPPAFPGPPTPPNQHTGVHVGPQQQQQQQQPPPPHAQPSMGGAGHPADILPVPKAELSDEQAQSRRQGSNSDEDELTPAQSRRKAQNRAAQRAFRERKERHVKDLEAKLASLEAAQQQTATENERLKRDLQKISTENEILRATSTLQNGAGSPGAHGGAPTTTGPMSYNPTDFYSNVLQNHANKTPSHRIVTSSDGERLLAAGATWEYIISHELFKKGLVDVGDVSERLKTRAKCDGQGPVFEERAILEAIEQSVASGSDTLL*
TRINITY_DN11613_c0_g1	BpbZIP05	MEMQDPSNHSHNKSNLSSQNQNAQKPLTTSYGNPAFPFRGSHHRRAHSEVNFRIPEDLDLGLDPFDAPSGSFEEMGSEDDLFSTFMDIEKFGSRFDDGLSAGKPFGDFRIDNAGGGSGSGGGGMQVEDGEGDKNMRPRHRHSNSVDGSSTMDTIEAKKAMAPEKLAELWTVDPKRVKRILANRQSAARSKERKARYMLELERKVQTLQTEATTLSAQLTLFQRDTLGLSTENTELTLRLQAMEQQAHLRDALNDALKKEVERLNMATGKTITPSNGYNLGMHHIPYNQPSFFSQPQVGPGVSHNIQMPQFHPFQPNMATHHQPMLAASQSHALSEMLQQDPLSRLQGLDINSRGSHLVKSEGPSISASESSNTF*
TRINITY_DN116513_c0_g1	BpbZIP06	MFLHEESDQCRFPVFEPGFTSTDIEELLAFFQNDEPEGSNSASWSNKVVHLSIDERKRRRMISNRESARRSRLKKKWNLENLTNQVNRLKVENREYKNRLGLVMNQNQLIRRENDRLRTEAVALWTRLSDLYQIMLAMQLQ*
TRINITY_DN118672_c0_g1	BpbZIP07	MPFMQGDLAILSAEKYDDGVSFGTVARQLTRKSAQQIPSRTDDNASTRKRSRAQTSGGGEGDEEEKKRARGRPRLDTKDETTADRRRTQIRLAQRAYRNRKENAIQSLEKRVQDLRETNEEMSNAFMKLHDFALSQGLLERAPEFGRQLRVTTERFLTLARKSSEDGGRDDDRSNTAENESDGQGGRNTSQQSSGHKSASPEVVDRPAPIEEPNSRPAALYGGFIVTHDPMTEPEFMDSTLAASFADPPGPPKQSLDYEIVTYPTLDNASFPMGPTPDPLFQGFMEPSPYPGIRTPGTFSTHEITFGRRLQRTAVERALALISMPNPDPQRFARVFGFCMLFEPLESIHRRLRAAVNRTKQEALHYWQYPFVHLGGAGTHFENVPVDNTRPMGNQGSLD…
TRINITY_DN12087_c0_g1	BpbZIP08	MFTGKAITSATTDIDQMPETPQRGSHHRRSQSESFLHFPDDLLLDADLDLLDTMAIDCSTKSESSNGQNPTKLIKTDGPTPTAMTAHFRSLSVDADFFENLGFSNSSDVEKSVSEERGVPYRPRHRHSNSMDGSITSSFEDDFVLDGVKKAMPPDRLAELALIDPKRAKRILANRQSAARSKERKIRYTGELERKVQTLQTEATTLSAQVTMLQRDTTGLSTENKELKLRLQDIEQQAHLKDALNDALREEVQRLKIETGHIPVVNGNFNRGLPPQFPPYPQASQHFGSHRTQQHQPQGQLHTPQPPTNNQNPSRPPQARFSDFNQRV*
TRINITY_DN12703_c0_g1	BpbZIP09	MEEVWKDINLSTQDSLSSDIHHRSHSNFRNGGIILQDFLARPFNLDPPTSVVSTADICLFGSLAAAETSAPILSLNAGHGLHLETPNIFNSSSGLLPSFGKKRLSGSNQNTGGDRRYKRMIKNRESAARSRARKQAYTNELELEVSHLMEENARLKRQQEQLCTTASAAQHHPKKHTLHRTSTAPF*
TRINITY_DN15580_c0_g1	BpbZIP10	MLKMYFFTVLTDLYIIPVETSDGSLNCYQNDRELKRERRKQSNRESARRSRLRKQAETEELAVKVEALSAENMTLRSEMKRLTENSEKLRLENAKLLEKLKLARPGQTEGVILDKVDEKRNNPVTTENLLSRVNNSSSVNRRHEDESEMYENNSNSNSNSNSKLRQLLDTKPRADAVAAG*
TRINITY_DN159_c0_g1	BpbZIP11	MEADEDSGFMQRLHSSFGTSSSSIPKQQNHQFDSPIYGAPRIDAPTMPQFSQMITSQSSNKKLGMPPSHPHLPPSSPYSMSTPPSRPASQQLGLRSLSPRGSSHSRSLSQPTFFSLDSLPPLSPLPYRESSAASSSESVLIDVSMEERNCSLNASLLPASLAGGNALRVNEGLPPRKGHRRSNSDIPLGFSAMIQSSPQLIPITSQGISDKLVFGRDNLGVGKPIQLVKRESEWNKDGNRNAEGIGDRQSEGDVVDDLFRTYMNLDNIDTLTSSATEDKDLDSRASDRKTNGGDSSDNEVESGINRIINSIHGTRSSFPTEKREGVKRSASEDIAPTSRHYRSISMDSFMGNFNFGDESPNIPPSLGTQVSQHSPSNSIDGSSSKFSMDFGNGDFSGAE…
TRINITY_DN1590_c0_g1	BpbZIP12	MSIPTRTETSSAASEKDDAFSLSLSHRLKQSKVEESDEDLFTVPDVEAETMDSSANNINNSSSATPLPAKRRRGRNPVDREYRRLKRLLRNRVSAQQARERKKVYVNDLESRAMELEESNSKLEEKISTLTNENTMLRKVLMNTRPKVYQNTDSKHDQLGKS*
TRINITY_DN16083_c0_g1	BpbZIP13	MVVSEPEILSQGEVESSPPQDQHTKNHIFSSLGRQSSIYSLTLDEFQHTLCDGGKNFGSMNMDEFLNSIWTAEENQAINNNSITDNNNNNPNNNVNLLLGEASSEKVIAKQPSLPRQGSLTLPPPLCRKTVDEVWSEIHKSQQQGRQQTSSNAASSGSVSRQPTFGEMTLEDFLVKAGVVQEQITAPVPPPLPQQQYGLYQNSNHPSMGGPTFVNRAPMMGMAGGGVAASVAATYPTLSHGGCGVGESSAYGKRNGAYHAPPVCYNGRMGNGGGYVPAQAMVVETTVSPVSPDGIGTNQVDSGANQYGMDIGGSRGRKRILDGPVEKVVERRQRRMIKNRESAARSRARKQAYTVDLEAELNQLREENAHLKQTLAEVEMKRKQQYFEEVKMRANTRAQ…
TRINITY_DN16289_c0_g1	BpbZIP14	MWSSAGANNNNSSKRVSCSPSKSSSSTCSSPSPFSPSTIVPRKSMEEVWKDINLDSLHDDHTTTTTATATATTTAASDSFRGMVFQDFLASPPNKDPPTKGGSSASTAVPLPPCAGGEANVFASPATVLSLNSGPDFQYLESSDLVRPNPQSSTITPSFFSSLNSPFDAMAPSSAFPSFSKKRALEKNDDHNPGDRRHKRMMKNRESAARSRARRQAYTNELELEVAHLMEENAKLRRQQEKLLQAAPAQLPKKHTLSRTSTAPF*
TRINITY_DN17053_c0_g1	BpbZIP15	MLSTFPSMFSCETMRENPFPAFEGSFTPWDCEEELISIIQSPKPVTYNSSSDDMNKNHVNSNSSSGSLDDPNRKVQAIDERKRRRMISNRESARRSRMRKQKHLENLLNQVNRLKIQNREMTNRLQFVLENSYLVRTDNDRLRSECSMLRQKLSDISHIMSLRQLQPFSSAWPCNNTTTATCVNEQIPSIIT*
TRINITY_DN2009_c0_g1	BpbZIP16	MASIRGQASSGSDVDPQIAVIDERKRKRMISNRESAKRSRMKKQQRFDELISQVSQLQNENSQIMQRVNATTQLYANFALENNVLKAQVMELSNRLRSLNEILCIAEEVSGLAVDIPEIPDPLLEPWQLPCPVPTIMASSNMFQC*
TRINITY_DN2047_c0_g1	BpbZIP17	MGTKKMGSKQDQKTHSLTRQGSLYSLTLDEVENQLGDLGKPLSSMNLDELLKAAGMGIIDDNIPFSQTAPLASASSLHRQASLMLSGDLSKKTVDEVWRDIQQEQRVHERQPTLGEITLEDFLVKAGIVAKYDGTGMSIDSTADPQHDSIAQPAQWMQYQQQQPPNMISAYMPVPQSLPTGANPCMDAAYPEIQMDMSVSPSMGILSDTQTLRHKRVAPLDVVEKTVERRQKRMIKNRESAARSRARKQAYTHELENKISRLEEENEKLKKQKEVEKLMIYIPPPEPKYQLRRTSSAPL*
TRINITY_DN2047_c0_g2	BpbZIP18	MGTKKMGSKQDQKTHSLTRQGSLYSLTLDEVENQLGDLGKPLSSMNLDELLKAAGMGIIDDNIPFSQTAPLASASSLHRQASLMLSGDLSKKTVDEVWRDIQQEQRVHERQPTLGEITLEDFLVKAGIVAKYDGTGMSIDSTADPQHDSIAQPAQWMQYQQQQPPNMISAYMPVPQSLPTGANPCMDAAYPEIQMDMSVSPSMGILSDTQTLRHKRVAPLDVVEKTVERRQKRMIKNRESAARSRARKQAYTHELENKISRLEEENEKLKKQKEVEKLMIYIPPPEPKYQLRRTSSAPL*
TRINITY_DN20606_c0_g2	BpbZIP19	MAQLPPKIPSLTPNWPAFPHQRMPPIATTTNMFPNTNTTQQQHQPPSWVDEFLDFSSARRGSHRKSVSDSIAFLETAPSLVEECRNVSAMMMHGNQNNNGFDRLDDEQLMSMFSDDMTVMVPPTLSTSNPSTPSDQNSNNDDDKSNVQDQHQNKHHQQPKHEPGEVESPCQSDPQAPPFCTTTAAASTGTGDTIFDPKRVKRILANRQSAQRSRVRKLQYISELERSVTSLQSEVSTLSPRVAFLDHQRLILNVDNSALKQRIAALAQDKIFKDAHQEALKKEIERLRHVYHQQSLKKMSNNTTNAPPQPEQQQPISDNMDCTDREQLLK*
TRINITY_DN21623_c0_g1	BpbZIP20	MQEQGANSFPSSSERSSSSALQGEVKGTESDDEIRRVPEFGGEQAGPSASGSVAGQDRVQ PSGDGQRKRGRSPADKENKRLKRLLRNRVSAQQARERKKAYLSDLEVKAKDLEKKNSALE ERLSTLQNENQMLRQILKNTTASRRGGSNGTTADGSI*
TRINITY_DN2213_c0_g1	BpbZIP21	MASSSGTSSGSSLFQNSGSEGDLQALVDQRKRKRMISNRESARRSRMRKQKHLNDLMAQV SQLRQENHQIITSMNITSQYYLTIEAENSVLRAQIGELSHRLESLNEIISFLNTSNNSVF GADNPYPMNESSIDNNFMNPWNLQYLNQPIMASADMIQY*
TRINITY_DN2214_c1_g1	BpbZIP22	MRMDDDVKPSKTEKSSSPAPPDQTNIHMYPDWAAMQAYYGPRVPLPPYYNSAVASGHALH PYMWGPPQPVMPPFGPPYAAIYSHGGIYAHPGITLGTHGHGVPSSPAVGEALAATPLSIE TAAKSSGNTDRGLMKKLKRFDGLAMSIGNGSAESAEDEADHGLSQSSGTEGSSDGSNGSD GNTRGLDQTRRKRSIERTPTAGKDRKTETQANAASARETIPALDKVTVIAISPSSDAGKL AGTVLSPSMTSGLELMNPSSMNTKTSSAGVPQACAMLPSEGWVQNDRELKRERRKQSNRE SARRSRLRKQAESEELAVKVESLSAENITLRSEMNRLTENSEKLRLENAKLLEKLKLARL GQTEGMILNKVDEKRIQPVSTENLLSRVNNSSS…
TRINITY_DN22158_c0_g1	BpbZIP23	MPASADSSVPTLPFEARPMDSVKTDDTGFNAAAFGLNPMSADDPSWIGHGFQAQAADDFL SSPEWTDPSPALTDSMSFEIDSCGPSPLLPLDSYEDDLGVPGIAGAPLFPPQDGYASSNV SPLELAHHDFGASTVGDFGAPEMGSDFTLFPETKSARLPIEMAFSKLNKPAAGTGASAED PAMTLLRALSSAALSNSSSTASVAVTNSTTAMASSTPALTASPLAFTSMAAPSAPAPALA STASAPALAPAPSSTESSRPALERRSSSMSSSSSSTKAATTDSRGTKRRMDSTDLLPLDA PIQKRTYYAVSATSRRDTAPAAEVDEFAEEEAAIRREKDPRVAKRLSNTLAARRSRHRKA EELRLLHEKIEALSGEVESWKRRCELAEKERDD…
TRINITY_DN2288_c0_g1	BpbZIP24	MNVFSSGGGITESPIWSQNLISKHSSISGTIDSQSSICDALGNHLVGSPLSANKPRGRDN QANGATSGSSREQSDDEDNEIEAGQCEESTDHIDIKRIRRMVSNRESARRSRRRKQKHLV DLESQVDHLRGQNATLFKQLTNATQQFKDATTNNRVLKSNVEALRVKVKLAEDTVTRGSI NSSLNHLMQSHNLNQMANVSPTIPIRGDDDSSYSGMTVSRQNTAQIGVVNVNNRIANDAL SCMSEFWPVEPHLSMVSK*
TRINITY_DN23260_c0_g3	BpbZIP25	MASPKLMASTPTTNSDLPHQSSSIFSLTIADLQSDQTNNFGSMSMEDLLKNIYADSLSPE TFPSAAAGANGSGGVTTVSRQGSFSLPKNVVNKTVDEVWKEIVSGGSDRTREGVGEGMGG MTEEMTLEDFLTKAGAVREDEVRVPVMPGLGGYGVDSSIMNGDDDGCGGGTPFEYQMQAQ SVDGSIMGFGNGIDGRVLVNGGGGGRGGRGKRRAVEETVDKATQQKQRRMIKNRESAARS RERKQAYAVELESLVTQLEEENARLRKEQAEESKERFKQLMENLIPVVEKRKEPRVLRRV HSMQW*
TRINITY_DN27086_c0_g1	BpbZIP26	MTTMNHFIDPASLSPVPSSPLSMAAPSPAPSSSTTASTSRKRQRTDASPEERKEARAHRN RIAAQNSRDRRKAQFGYLERRVAELEEENRALRAARGIPLLPISSSSAAVEEHKRLEARE RERENEELRERIKTLEKGWDAVIKALASQGLPILASAIPTAPTTTSPITYPISPAPSHSS LEFSSTPITPLGSLPRLSPEPETVTSNEVVHTEPTRHLARVATVDESSPTQSTPQQRVAS TSAPCPVSCSPLPPPSQQRRSPLQPHNNNQQSLHLPVTTTQSWKHSSWKSLPSLKKQLAP SSQTSPPHPLQHGSKDLKRKRSGRRFGIRRVKLRLRVVPPPVRRRR*
TRINITY_DN28542_c0_g1	BpbZIP27	MDDAGEPPIAEGVFAFPELHPNRYVTEYPSDFPTKSSYDGIPPYQPGWNPYPLNPMEVEA VQAPLGPPYARPPPDAAALLQGYPTLADTGQYQHIQMVQLIPMQTASGHDHAHFGEAAWT QADTLVPPAGGAIPDPQAGQGTLFGTRFMPFMGALDGYAESHAQVKQAGTAKSKAKARDE KKEKETREEKDRRKGEHKNKKTSAAEAKPPSGAKTVLPPASRSASKSTSSKSTSSKPTSS KPTLSKPTSSKPTSSKPTSSKPTPSKSTSSKSSKSTISLQNPDTIPMPFSNPSQASTPVY AGYPPTYPPYPTYLPYSAPRTSDTTASSPEQKCLLPSPVLVSPVPHGAAHPTDQRARNRA AATKCRAKTKAAMNELEANERAITSQREALHAY…
TRINITY_DN2984_c0_g1	BpbZIP28	MGIGEEVTTAMSSKATVSTQETSNIPSHPDQETSTQAYYGAGATQSPFFTSAVASPSPHP YLWGNQDSKILLYGSPLPCSTVYPHGGLYAHTNMGATFSITKTEEIVADRKDSESVKIPK GIPGNVGLIGGKSGQIRKAALGSGCDANSQSAESGSRSSSDASNEDANQLATTAITKKSF SQMLADVSAPGNPDVPVPTTNLNNEMDSWNAFSAGAAPRPTLSSVSYQVPSVTMVGHEGI LHDHQLIQDERELKRLRRKQSNRESARRSKLRKQVECEELQAKVEKMSDENHTLTGELNR LAKECEKLTSENDDIMEELTQTYRCGVISNLQVNSLVSHSANGEENSHGQYTWTGSYSNF ASLQPGNFIKANGKFAS*
TRINITY_DN3327_c0_g1	BpbZIP29	MGSYMNKNFGEAPTSGEGGKQPGKFPLGRQSSSIYSLTFGELQNTFSGLGKDFGSMNMDE LLKNLWNAEETQGMTSAGIGGGGSGNGPIGNLQKQGSLTLPRTLSQKTVDEVWRNLLKET SGVNDSNGGSGGPNMQQRQQTLGEMTLEEFFARAGVAREDAQPVARPSDCGFYGEVLRPN NNTGLNLGFQQPNQNTGIMVSRFAENNIPMSIQTQSLALNKGGLRSYQQLPVPQQQAPPP QQPKLLFPKQANVAFASPMNLVHSSQLACRGTRGTIVAMSDSSKKNGVVQSDGLQNREMG TAVIVTGVTKVAAGSPVNQLSPDVVGKSNINTSSLSPASYVYNQGIQGRKGSGSFEKVVE RRHRRMIKNRESAARSRDRKQAYTLELEAEIAL…
TRINITY_DN3327_c0_g2	BpbZIP30	MNFNGFGNEPPLDRDGGGGSQPPGMYSLARQTSIYSLTFDELQSTMGGMGKDFGSMNMDE LLKNIWTAEETQTMAMAGSSSAGVQGGGGGVSGGGYLQRQGSLTLPRTLSQKTVDEVWKD MSKENGVGKDASVNLGSTMQQRQQTLGEMTLEEFLVKAGVVREDVPLTGKANNGGFFGEF SLSNGNNTGLGFGFQQAGQSMGFMGNRIPESTNQISMQTPNLPLNFNGVRSSQQQLSSLQ PQQQRQPQQQPQQLLSKQAGIPYASPIPLPTSAQLGSPKIRGGIVGYSDPGINGNLAQGF QAGGMGMVGLGAGAVTIANGSPANQLSSDGIVKSNGDTSSVSPVPYVFNGGIRGRRSGPV EKVVERRQRRMIKNRESAARSRARKQAYTVELE…
TRINITY_DN3327_c0_g3	BpbZIP31	MEELLKNIWTAEETQTMVWADSSTGEAQGSDGGYLQRQVSLTLPRTMSQMTVDEVWRDML KESVGNDACVNLQQRQQTLGEMTLEDFLVKAGVAREDIQLTDKPNDGEYFGELSQSNNNN NGLGIGFQQAGQSMGLMGNQISESNNQVSMQSANLPLNFNGVRSSQQQLQPQQQPQQLFP KQAGIPYATPIPLPANAQLGSPKIRGGVVGYSDSGINGNLAQGYHAGGMGTVGLGAGVVT IANGSPASDGFGKGNGDTSSVSPVPYMFNGGGMRGRKSGAVEKVVERRQRRMIKNRESAA RSRARKQAYTTELETEIAKRKEENEELRKKQAELLEMQKNQVLERMNMQQGGKKRCLRRA LTGPW*
TRINITY_DN33473_c0_g2	BpbZIP32	MTTFPMQPYYRQTPLTVDTSHAQKYFEEEDGSILDENILDQSGLDSGLEMSPPMADSRRD SFAVSTALFSPKTEEWQSVEMQPVQSSNSYMEQHNNNPFMRLDQHQQPAAYGHQGPWSMS NSGSATPLQQFDGLPAEFETNTSIFHRPQPMQGQTPFSNPTNQVTMFSSLGQSQSIPASP QKDWMNQELKNQVMATRNRPSSPLIRSHNELRRGDGIRKKNARFDIPAERNLTNIDQLIA QSTDEAEIKELKQQKRLLRNRQAALDSRQRKKQHTERLEDEKKQFTAIVTDLQDKVEQTD AEIQHLLRQLEHLELEKQELIRSHTIETGELRKKINALTNHVQTLEGSAMSTTPAVQNPT GFPPAFGEMEGLTMDGPWDNMPFLSDFPVEQPV…
TRINITY_DN36037_c0_g2	BpbZIP33	MEDINTLLDLPSPTNSLHYMYGDAEQYLDANTSESQSPVNSPYDMSYMPELGLSNVYPSP ERDDEESSQQASSQAKPAAKRKRENRYKNAPPSVLSRRRAQNRASQRAYRERKDQRIKDL ETMLNEAKQRNEVLTQAYAALHAEYIQLKASSLKDHSYHSELAFDPNMGMANNDRIDMDM FVYSDMATGYSHSL*
TRINITY_DN42064_c0_g1	BpbZIP34	MSKSMSTSPQPQAGGLIDPLVESLIDFSEYDNVAYQSPSLSPAAITKTPFPRPTTTTAST PTSLLSTSQPLTGPSHQYDLYKQQTGIVPGALASTLAVNQNNSQISGYTSFGLDYMGLGG TDDMFDFNTAPSQNSVNASDMDMDFESPSGEPSFFFPEPTVNPSSIGGQEPTGLPSPPVL PTQTSNVGRLWPGMHQQAALAKAQAQQRQQQQIIQQQQQQQRQNAQNQAKQQQRPKGVQP TDPIVEQKITQLLNSMRAKSGGADGSPNSAPMLNIPRPKKDEDDMDEDERLLASEEGKKL SSKERRQLRNKVSARAFRSRRKEYISQLESEIANKVTENGDLRAQNRALVEENKRLSDLT RMLLSSPSFSDFLDRMSSNPSQLAQVHPAPQPQ…
TRINITY_DN428_c0_g1	BpbZIP35	MGDTEEANIDMMRMLQSSFGTSSSSIPKQPLSTNHLDLPHLNTSQMRTPMQYFTQNLGFE TGKRAGIPPSHPNQIPPISPYSQIPVSRNATQQLGSQNFSPGPSHSRSLSQPSFFSLDLL PPLSPSPYRDSPSTSVSDQVLADLSMEDRDANSHTLPPPFPRGNVFKVGESLPPRKAHRR SNSDIPFGFSNVMQSSPPLLPLRSPGAMDRPMFVRENSGSAKSAQLVKRETSGDSNTEGM GERKSEGEVVDDLFSAYMNLDNIDALNSSGTDEKHVNENREDLDSRASGTKTNDSSENEA ESSVNESGNSMQRMGMSVLSEKREGLKRSAGGDIAPTTRHHRSVSMDSFMGKMHFGDDSP KFPPSPGARSGQLLPGNSMDGNTNSFSLEFGNG…
TRINITY_DN457_c1_g1	BpbZIP36	MADSVVTEQHPPNNDLYTEFDCLPMPPLDPIFFSYNNNNNNNNSNNMITSLPEPHVTDLG IDDDVDFDFTFDDLYTPSETEEFLSGDFFADGFFSEEPNDALDGVFVQDPTDRSSDSPIS SQIPVDRNSDVRVLNLSDISGEKSSSSVRVLNFHSIELESGAGDQKSGDGSSRDGRVLKS TSQECGSGSNRDSSGPVSSQGSGNCGSGLEAMNSASPDSGNCERDVSSNSVVDQNVVKFE EMERSYMSKRKKEHEDANLESSRSSKFRRSSMAMDDVSNVGNDEDEKKKSRLMRNRESAQ LSRQRKKHYVEELEDKLRAMHSTVQELNSKISYFMVENATLRQQLNSGGNGMCPSPHPGM YPHPSMVAYPWVPAPYMVKPQGSQVPLVPIPRL…
TRINITY_DN48664_c0_g1	BpbZIP37	MAHAHQDSVSSPETTEVPQRSRNARAQARHRAKRKAYIEKLEENVAKLQAILGLSSEQVS ELPPAVVLTNRYAELEMENQRLHEQLRQLQLSLQNMRYSTAHGQGHGPGHSSGPTRWSPD SPTVSEFSTQGFSMSHDDPNCAHNAKKRKISFDADAQYPNGHSHLANGEMTTSGLASRAP LQASVSQVATRGRSADSSAIPFSNGFSQNANSSTTDQMNPITVKSEPSFGDLSILASASF LIPPHTSSSSIFTPQSHFTPQDIPFVPYAM*
TRINITY_DN56547_c0_g4	BpbZIP38	MSHVSRMRKDEEEMDEDERLLASEEGKKLSSKERRQLRNKVSARAFRSRRKEYISQLEGE IAAKVNENSDLRSQNRALMDENTRLSDLTRMLLSSPSFSGFLDTLSQNPAAQQQAAPAPA PVQQVENRQRKDINPYAAQQQMQQQQIGMAMIPEHAMDFSMLDLNSDGAFSYQPQVFSVL SMPETLLDAEALSGKGPAFTPLASDDEKVELPTVERAPISEPATVEEVEIVDEEFDADPA FALFTSAPKATAPAPVELDITSLLAGITIEKPCQYELVVESEEEVATAEAAMKKVERMCA NLESMTERLRGLTMEL*
TRINITY_DN56799_c0_g3	BpbZIP39	MALQDMDLFDSEEFTAFEGGASTQNAFHSAYSSPAVPNIYDVNANLSSSSSVNTNNMGTV SPHDLVRDPFASAPNSTAFTNLTSPSTYNESPEYNDNFDVSPFVGNNGELDQTLGDPWYP LFPQDDQLEQTQANHSPLLPEEELEVSESLRSSNPRRRSGTGTSPPSGTHSSVAGVASRK RDKPLPPIIVEDPNDTVAMKRARNTLAARKSRQRKMQRFDELEDRIAKLEEERDHWKNIA LRRNGGQ*
TRINITY_DN57148_c0_g1	BpbZIP40	MLSTFPSMYSSETMFGNPIPAFEGGFTPWDCQEFISIIQSPKPVNSNSSSDEKNRNPVNQ NPRSGSLDEPNRKVPVIDERKRRRMISNRESARRSRMRKQKHLENLRTQVNRLKIQNREI TNRLRFVLYNSHLVRTDNDLLQSEYSMLRQKLSDINHIMSYTQLQPFTSGWPCNSTSTLT YVNEQIPSIIT*
TRINITY_DN58370_c0_g1	BpbZIP41	MVDSSGGFGTSFLSAGNSLHGSPSVSPSQVSSADNHEGSLAEAGNNVHSVAQNMSKPESK PGRRSGSEANDPEVVLKRQRNTIAARRYRQKKLDRIKELEDAVADLSRERDDLRIRLARQ EAETAALKELLRLKPGG*
TRINITY_DN60871_c0_g1	BpbZIP42	MFAMSQHQYAYAAPPAPRQYSGHGTSSAFSSSANPDEDWTKISDLAERRRIQNRIAQRNY RKKLKRRLEDLERRAGTSDGASSSSGAEKQNQASKNTKRPQTTPKVQKQTPIVPPKPMPQ SQFTPPMHHDDEYLFQSTYDDRERTHSPPMFTYSTYPPPDDMLLPPYSTAQAYRPITTET YPDYLGAATNVPVTLPSMTHFSDAIKRETFPGDDTLSPYMNYGGYLPGMEMGGPSPYDQH SNPHTPPLSHSFDHSANCSDSGYEYPTTPLSMPGSPGMVQQQL*
TRINITY_DN6468_c0_g1	BpbZIP43	MASSGSSGMILQNSGSEEDLQHMTMDQRKRKRMLSNRESARRSRMRKQKHLDDLMAQMGQ LRNEANHILASMNTTTQLYMNIEAENSILRAQVAELSHRLQSLNEIIDYVNSCNGLFETD KNSQIMVDDSFMNPCGHNSVYMNQPIMASAADMFMY*
TRINITY_DN6468_c0_g2	BpbZIP44	MMPQNSGSEEDLQQMKMDQRKRKRMLSNRESARRSRMRKQKHLDDLIAQMGQLRNETNHIRASMNTTTELYLNIEAENSILRAQVTELSQRLQSLNEIIDYVNCCNGLFEAEEDSFMNPCYNYVYMNQPIMASAADVFMY*
TRINITY_DN649_c0_g3	BpbZIP45	MASSSTTSKNSDPSSSRLSSISDHNNKIKKNLNSISVDGLLRSNVYSDTPSSQTTLLDPA TATVSNVDTGNNSVRRTVDDVWNEIVAGNRKECKEEAPDVDEMMTLEDFLTRTGAMDENE LKPPPPLSASISAGKERPRGGLFSFNSVPLSPFQAGTSVDGSGVIEFGNVPGVIGGGGRG KRRAAALEPLDKAAQQRQRRMIKNRESAARSRERKQAYQVELESLAVKLEEENEQLLKER AQRMKERYKLLMEKVVPVIEQRKPARILRRVRSMQW*
TRINITY_DN649_c0_g4	BpbZIP46	MASSKVMASSSTSRNLDLSRPPKLSSISDHNNTTKNNKNLNSMSMDGHLRNVYSDTPSSQ TTLLDPPSTAASAVTASNGNDAKNSIRKTVDDVWKEIISGNRKECKEEPPDVDEIMTLED FLAMARVVEEDELKMPPPLTGSISAGTDRLSGGLFSFDSIPLSPFQGGTPADGLEVMGFE NEVEVTGGVRRGKRRAAVLEPLDKAAQQRQRRMIKNRESAARSRERKQAYQTELEALAVK LEEENEQLLKEKALRTKERYKLLMEKVVPVVEQQRPARVLRRVRSMQW*
TRINITY_DN6602_c0_g2	BpbZIP47	MADDMSIDKKELNREGSEDSMELNSPTPEAETGAPQENAAQQKRKGGRKPIYATSEERKQRNRQAQAAFRERRTEYIKQLEETIRVHETNLHNLQTAHRSAADECLMLRYKNSLLERILLEKGIDVQAELRAKTGSPHLGPTHMPQNMAQAPTVQRAIMNRHHQARRSNSSIAPKLEPGAPLQSPQSRPTPSSHASSPTSNSPGFGHQGVMTPPASETQMQFQQQQQQRLQAAKSQGQHGLLGTPGLMTTTGGLGAALGPKGPGTSGTGGTGGTPVSAAYYPSPSGGFQNHYEQLGKLSPPFPLLFFIWNYVRPRLIP*
TRINITY_DN6602_c1_g1	BpbZIP48	MAEKMSIDNKDPVKDDSEESLGSSPEAEQPTSNTQENQQPKRKGGRKPIYATSEERKQRN RQAQAAFRERRTEYIKQLEETIRVHEQNLHNLQAAHRTAADECLMLRYKNSLLERILLEK GIDVQAELRAKTGSPNLGPTHVPQNLVQPPPIQRAILNRHHARRSNSSIAPKLEPGVSPL PAPLQGTNPHSSGASPKNRPTPSSHSASPTATTSFGSQHGASPTGSGSDHVNAVIRPPIP PVMKAAPPQVSLMPGMALPRPMAITVSQPGAAHARIPVAVSSSAYYPTPAFQNHIEQLGK LTRFLSPPPSPLIELWSS*
TRINITY_DN68143_c1_g1	BpbZIP49	MTTTISTTTSPSPMSVLAPPSTASTPSALASSSRHTEKSVKHETSDFDFADSSSISKKRK VIHDQDDDDDVQDDEHDQDDTSSSSASPSKSTHTGGRRKASDEERKARLEARQARNRLSA QYSRERKKAYVETLEGSLNDLKAENTLLRQQREQDQSLRQALDAKLNEAQLRVTTLETIL RTVAPSLIPLLGPSSSSSSLPSSSTPSALATSSASTLAPQLDAGLSANLASALVQNNGSA SKEVTLPLAIAAPASTASSPLSFATLSQQTSNEGVRLPAAEATCSDAPSSCQDAELEQSQ QRMPSHSLRVSPVNKVSSERSEATSMSTAAASSIKVTPSPAKSAFLPPSSRRRSRPAPKS LSLSMSSKQRQPVSPVKLRLSSPTLLTSTPNLP…
TRINITY_DN7495_c0_g1	BpbZIP50	MAEANQSTGIGSDSSCSAAQRQASLTLARALSEKTADDVWREIQYGQKKRFGEQKVNRET EQTFGEITLEDFLLKAGISAEASFSHVNDAGAKRHNFSQQMSLSPSLSIGTLSDTTMSGR KSDALERTVDRRLRRKMKNRESAARSRARQQAYHNELANKVSRLEEQNIMLKKEKELENI LPCELPSEPKYQLRRTSSTCF*
TRINITY_DN86214_c0_g1	BpbZIP51	MEAVNPTEKLELLAASASEIHAASERGKLSSKLRVEFKSDEDRTRKRQLRLLKNRQSAAL SRQRKKEYINDLELRTNGLITENHDLLQKITKLTSMNLEYKMHIDALEKRLGEAKSENSE LRTRLSATAGASTSSSTSSAASASSSATSSEARSTSSDASSSPTPMEEDSQQPQQPQQQQ QQHSQQNSQQQRTSQQQPQQPPFTTTTTTTITTTTTLHPTTSTNP*
TRINITY_DN8858_c0_g1	BpbZIP52	MYFQDPSTYPSSNYHPHPKMYGNTNISTAFRGLHHRRSHSEVSFRLPDDMDMSSSEPFTG STNSHEEIASEDDLFSTYIDLDKLGGNDAPDDGIASANCTDHRTSSGGGGEGEKSARSTK HRHCNSVDGSSGGGGESVFGEIMDAKKAMPPDQLAELWSIDPKRAKRILANRQSAARSKE RKARYILELERKVQTLQTEATTLSAQMTLFQRDTTNLATENTELKLRLQAMEQQAQLWDA LNETLKKEVDRLKIETGEIIIPSESFNLGMHNMPYTASAFFRLPQQPGSASHRNVQLSPS HEFETGMSRHQMNPANSHALSDLFQNDPLCRLHGLDISSRGSHLIKSESPSISASQE*
TRINITY_DN9244_c0_g2	BpbZIP53	MQSSEVRGLHYLLPPILSPYPAHLSMIHDNSPTFQCNRFSNPLYNFQISHQVQEVNPQSS GLSSNSTSDEADEQQLSLINERKQRRMISNRESARRSRMRKQRHFDELWSQVVWLRNENH QLMDKLNHVSQSHDQVLEENDQLKEEASELRQMINDMQLHSPYPTLNDLEDVP*
TRINITY_DN93911_c0_g1	BpbZIP54	MMQDKEVNIATFEGATPFDALNMTDFDWDSYNAASSFTSINDSMAGSVGTAATVSPKDIF NDPLASAPASTAFTNLTSPSINESPYIGDSYDTSPIFQDGDLSTQNWFSLFPEEDKPTAT ADPLQRTVSNQSFTQSSSSNSSPKPVVLDAASRRKSNTNSPAVLTQNAGVSKPRRRKGPL PPITVTDPSDKIALKRARNTLAARESRQRKYEHVQELEKRIADLEEEQKKASSEAEKWKN IALSLGYLQS*
TRINITY_DN9560_c2_g1	BpbZIP55	MPWVHHVSSGTEGDTRYEVIDEKKRKRMTSNRESARRSRKRKQQHMEDLIREMETLRRQN GELAARIDGIRQRQAPFESENNVLTAQKMELSERLNYLNNAVADVGRNAANRAPVTAHNN GGGTSLAGANLAYPEFNGSEGFGGFSTDVADPMLRPWQTSCTSHPITASASMFQF*
