# Supplementary material for: Identification of bZIP Gene Family in Bergenia purpurascens and Functional Characterization of BpbZIP37 Under Heat Stress
Source: Int J Mol Sci. 2025 Oct 22;26(21):10262. doi: 10.3390/ijms262110262 (PMC12607824; doi:10.3390/ijms262110262)
Supplement: Supplementary file 1 [file ijms-26-10262-s001.zip › Table S2. The predicted physicochemical properties of 57 BpbZIP proteins in B. purpurascens.xlsx]

## Sheet: Sheet1
The predicted physicochemical properties of 55 BpbZIP proteins in B. purpurascens
Gene ID	Gene renamer	pI	Mw	The number of amino acid	Total number of negatively charged residues (Asp + Glu)	Total number of positively charged residues (Arg + Lys)	Instability index	Aliphatic index	Grand average of hydropathicity (GRAVY)	subcellular localisation
TRINITY_DN105596_c1_g1	BpbZIP01	8.62	34302.6	309	34	38	58.5	76.05	-0.589	necleus
TRINITY_DN1077_c1_g1	BpbZIP02	6.28	46709.8	425	48	41	59.1	59.81	-0.835	necleus
TRINITY_DN11130_c0_g2	BpbZIP03	6	35093.1	311	43	36	67.84	69.36	-0.801	necleus
TRINITY_DN114497_c0_g1	BpbZIP04	5.64	35837.3	328	39	29	52.99	55.73	-0.874	necleus
TRINITY_DN11613_c0_g1	BpbZIP05	6.15	41370.9	374	46	39	53.75	59.55	-0.793	necleus
TRINITY_DN116513_c0_g1	BpbZIP06	9.51	16914.2	141	20	24	51.17	79.5	-0.86	necleus
TRINITY_DN118672_c0_g1	BpbZIP07	5.32	72337.4	667	87	69	50.6	63.7	-0.527	necleus
TRINITY_DN12087_c0_g1	BpbZIP08	6.64	36870	328	43	41	45.73	64.57	-0.886	necleus
TRINITY_DN12703_c0_g1	BpbZIP09	9.46	20671.2	186	18	23	50.9	73.55	-0.653	necleus
TRINITY_DN15580_c0_g1	BpbZIP10	9.18	20747.3	180	29	33	57.22	76.36	-1.019	necleus
TRINITY_DN159_c0_g1	BpbZIP11	6.83	64031	582	66	64	66.9	66.25	-0.778	necleus
TRINITY_DN1590_c0_g1	BpbZIP12	9.36	18557.7	162	26	30	54.77	65.62	-1.12	necleus
TRINITY_DN16083_c0_g1	BpbZIP13	8.69	45459.9	416	41	45	55.34	65.62	-0.681	necleus
TRINITY_DN16289_c0_g1	BpbZIP14	9.32	28650.8	265	25	31	73.11	51.32	-0.711	necleus
TRINITY_DN17053_c0_g1	BpbZIP15	9.12	22350.2	192	22	27	63.72	65.99	-0.817	necleus
TRINITY_DN2009_c0_g1	BpbZIP16	6.32	16388.8	145	17	17	49.64	90.14	-0.397	necleus
TRINITY_DN2047_c0_g1	BpbZIP17	7.03	33615.3	299	39	39	59.68	75.72	-0.713	necleus
TRINITY_DN2047_c0_g2	BpbZIP18	7.03	33615.3	299	39	39	59.68	75.72	-0.713	necleus
TRINITY_DN20606_c0_g2	BpbZIP19	6.64	36870.02	368	43	41	45.73	64.57	-0.886	necleus
TRINITY_DN21623_c0_g1	BpbZIP20	9.91	17102.8	157	22	29	64.74	56.62	-1.207	necleus
TRINITY_DN2213_c0_g1	BpbZIP21	6.84	18081.2	159	15	15	49.08	74.28	-0.674	necleus
TRINITY_DN2214_c1_g1	BpbZIP22	8.41	46276.6	431	51	53	59.23	65.75	-0.723	necleus
TRINITY_DN22158_c0_g1	BpbZIP23	4.85	41887.4	399	54	38	71.57	65.34	-0.379	necleus
TRINITY_DN2288_c0_g1	BpbZIP24	7.81	28369.4	258	29	30	56.5	73.29	-0.717	necleus
TRINITY_DN23260_c0_g3	BpbZIP25	5.41	33117	305	44	39	52.28	64.85	-0.65	necleus
TRINITY_DN27086_c0_g1	BpbZIP26	11.18	38269.3	346	30	54	80.96	68.29	-0.831	necleus
TRINITY_DN28542_c0_g1	BpbZIP27	6.06	54995.1	510	64	57	39.46	54.12	-0.823	necleus
TRINITY_DN2984_c0_g1	BpbZIP28	5.73	40554.7	377	42	34	46.03	64.22	-0.624	necleus
TRINITY_DN3327_c0_g1	BpbZIP29	9.77	47668.8	439	37	53	54.35	68.63	-0.652	necleus
TRINITY_DN3327_c0_g2	BpbZIP30	9.45	47622.4	444	39	47	53.15	64.12	-0.63	necleus
TRINITY_DN3327_c0_g3	BpbZIP31	8.74	39859.7	365	38	41	49.5	66.27	-0.72	necleus
TRINITY_DN33473_c0_g2	BpbZIP32	5.05	68649.5	618	78	56	62.43	65.55	-0.731	necleus
TRINITY_DN36037_c0_g2	BpbZIP33	5.4	22213.5	194	29	23	69	57.47	-1.029	necleus
TRINITY_DN42064_c0_g1	BpbZIP34	4.59	65800	600	81	50	64.49	65.75	-0.654	necleus
TRINITY_DN428_c0_g1	BpbZIP35	6.3	63496.5	577	65	60	61.42	51.22	-0.839	necleus
TRINITY_DN457_c1_g1	BpbZIP36	5.97	87689.4	802	101	89	44.19	65.2	-0.642	necleus
TRINITY_DN48664_c0_g1	BpbZIP37	6.9	29390.5	270	24	23	58.99	60.81	-0.654	necleus
TRINITY_DN56547_c0_g4	BpbZIP38	4.59	35173.6	316	56	34	55.46	76.36	-0.528	necleus
TRINITY_DN56799_c0_g3	BpbZIP39	4.87	27342.8	247	36	24	71.87	51.9	-0.877	necleus
TRINITY_DN57148_c0_g1	BpbZIP40	9.94	22296.2	191	18	27	62.53	68.32	-0.852	necleus
TRINITY_DN58370_c0_g1	BpbZIP41	9.45	14821.4	137	19	22	48.02	72.7	-0.825	necleus
TRINITY_DN60871_c0_g1	BpbZIP42	6.55	31689	283	29	27	61.39	39.4	-1.022	necleus
TRINITY_DN6468_c0_g1	BpbZIP43	5.72	16471.68	140	19	17	72.17	67.64	-0.769	necleus
TRINITY_DN6468_c0_g2	BpbZIP44	6.19	17831.2	156	18	16	67.36	66.99	-0.631	necleus
TRINITY_DN649_c0_g3	BpbZIP45	9.51	30555.4	276	37	44	50.77	73.48	-0.741	necleus
TRINITY_DN649_c0_g4	BpbZIP46	8.17	32113.3	288	42	45	56.79	73.82	-0.731	necleus
TRINITY_DN6602_c0_g2	BpbZIP47	9.7	34749.9	318	27	36	65.49	58.43	-0.862	necleus
TRINITY_DN6602_c1_g1	BpbZIP48	9.82	34582	318	27	37	75.76	69.43	-0.73	necleus
TRINITY_DN68143_c1_g1	BpbZIP49	9.72	47571.1	444	42	54	74.93	71.16	-0.634	necleus
TRINITY_DN7495_c0_g1	BpbZIP50	9.32	22662.4	201	27	33	65.56	65.17	-0.869	necleus
TRINITY_DN86214_c0_g1	BpbZIP51	9.18	24873.3	225	25	28	67.73	57.82	-1.08	necleus
TRINITY_DN8858_c0_g1	BpbZIP52	5.89	39608.8	357	48	38	57.14	61.32	-0.791	necleus
TRINITY_DN9244_c0_g2	BpbZIP53	5.67	20375.6	173	24	17	67.56	72.18	-0.994	necleus
TRINITY_DN93911_c0_g1	BpbZIP54	5.09	27292.1	250	32	27	61.36	62.56	-0.684	necleus
TRINITY_DN9560_c2_g1	BpbZIP55	9.24	19623.8	175	21	24	50.83	56.4	-0.863	necleus
