# Supplementary material for: Identification of bZIP Gene Family in Bergenia purpurascens and Functional Characterization of BpbZIP37 Under Heat Stress
Source: Int J Mol Sci. 2025 Oct 22;26(21):10262. doi: 10.3390/ijms262110262 (PMC12607824; doi:10.3390/ijms262110262)
Supplement: Supplementary file 1 [file ijms-26-10262-s001.zip › Table S3. The expression levels of BpbZIP genes across different tissues of B. purpurascens.xlsx]

## Sheet: Sheet1
The expression levels of BpbZIP genes across different tissues of B. purpurascens
rename	ROOT_1	ROOT_2	ROOT_3	LEAF_1	LEAF_2	LEAF_3	STEM_1	STEM_2	STEM_3
BpbZIP01	0.44	0.52	0.26	0.29	0.92	1.24	0.91	1.41	1.15
BpbZIP02	17.72	16.56	13.7	24.95	24.06	25.15	26.48	26.23	23.44
BpbZIP03	0.2	0.2	0.18	1.03	1.07	0.76	0.22	0.25	0.29
BpbZIP04	0.55	1.82	5.19	0	0	0	0	0	0
BpbZIP05	12.29	9.37	8.22	6.1	6.02	6.47	18.88	19.5	19.63
BpbZIP06	0.16	0.16	0	0	0	0	0.3	1.32	0.97
BpbZIP07	0.68	1.58	4.13	0	0	0	0	0	0
BpbZIP08	16.17	16.04	12.95	18.23	22.47	17	17.36	15.72	16.66
BpbZIP09	0.07	0	0	1.87	1.29	3.35	2.92	1.83	4.24
BpbZIP10	20.97	18.99	18.97	15.19	11.24	7.6	22.47	27.66	23.85
BpbZIP11	4.3	5.31	1.49	39.02	33.26	26.85	27.44	27.06	27.68
BpbZIP12	14.36	12.38	9.94	26.02	24.84	23.39	14.43	13.68	14.75
BpbZIP13	1.34	0.81	1.11	0.1	0.13	0.35	1.79	1.53	1.56
BpbZIP14	9.29	8.83	8.88	5.09	5.47	7.78	2.54	2.16	3.95
BpbZIP15	0.07	0	0	0.91	0.81	0.89	0.14	0.07	0.06
BpbZIP16	6.49	6.83	4.1	9.42	8.63	8.65	6.67	8.13	7.43
BpbZIP17	11.73	12.63	10.34	18.05	17.66	15.93	16.48	17.05	14.92
BpbZIP18	4.07	4.83	3.13	3.16	1.85	3.62	3.72	4.58	4.06
BpbZIP19	0	0	0	0.37	0.28	0.29	0.78	0.74	0.66
BpbZIP20	608.26	294.39	426.03	21.47	17.25	18.2	219.93	221.06	218.51
BpbZIP21	55.75	46.65	54.84	117.4	107.79	101.82	21.6	23.87	36.66
BpbZIP22	30.19	23.46	26.5	18.42	18.56	12.11	44.18	47.28	40.52
BpbZIP23	0	0	0.05	4.76	6.4	6.13	0	0	0
BpbZIP24	6.88	6.85	12.05	15.3	18.9	18.43	11.34	10.76	14
BpbZIP25	11.04	7.61	10.49	18.45	19.5	18.43	21.65	22.55	21.16
BpbZIP26	2.8	0.64	3.8	0	0	0	0	0	0
BpbZIP27	0.61	1.65	4.58	0	0	0	0	0	0
BpbZIP28	32.57	35.49	18.71	52.62	52.41	50.22	65.74	64.62	56.47
BpbZIP29	95.33	75.26	69.7	53.6	56.03	54.83	101.94	99.74	82.17
BpbZIP30	7.11	7.48	8.61	14.73	16.34	14.35	7.01	6.13	7.13
BpbZIP31	83.8	55.71	49.84	0.44	0.17	0.12	4.52	6.27	6.51
BpbZIP32	0.63	1.09	3.77	0	0	0	0	0	0
BpbZIP33	0	1.88	2.39	0	0	0	0	0	0
BpbZIP34	4.16	9.17	27.11	0	0	0	0	0	0
BpbZIP35	15.18	15.87	9.64	7.73	7.79	8.97	28.96	27.43	30.45
BpbZIP36	0.8	0.71	1.56	0	0	0	0	0	0
BpbZIP37	24.24	22.64	21.52	14.43	14.02	15.37	29.99	28.19	33.56
BpbZIP38	0	3.46	0.58	0	0	0	0	0	0
BpbZIP39	0	6.51	1.25	0	0	0	0	0	0
BpbZIP40	1.66	3.81	9.57	0	0	0	0	0	0
BpbZIP41	8.44	10.67	8.75	2.23	2.12	1.94	7.81	7.3	11.38
BpbZIP42	0.89	2.9	5.06	0	0	0	0	0	0
BpbZIP43	75.91	80.23	64.54	60.17	67.66	54.29	37.79	40.1	47.61
BpbZIP44	1.56	2.24	2.62	1.53	2.05	1.82	0.63	0.63	0.39
BpbZIP45	0.88	1.4	0.95	3.31	5.11	3.87	0.5	0.89	0.82
BpbZIP46	5.52	4.71	5.41	14.05	13.17	12.97	6.59	7.82	6.4
BpbZIP47	2.61	1.05	18.21	0	0	0	0	0	0
BpbZIP48	8.49	21.15	75.39	0	0	0	0	0	0
BpbZIP49	0	0	0	1.41	1.55	1.67	0	0	0
BpbZIP50	2.06	2.04	1.97	4.99	5.77	6.19	1.94	1.72	1.37
BpbZIP51	0.28	1.2	6.25	0	0	0	0	0	0
BpbZIP52	4.57	4.52	2.58	6.1	4.09	4.81	9.41	11.44	9.12
BpbZIP53	0.14	0.14	0.17	0.14	0.22	0.25	0.25	0.12	0.19
BpbZIP54	0	0	0	1.46	1.9	1.83	0	0	0
BpbZIP55	59.86	51.71	67.21	5.84	6.96	4.76	28.74	26.12	23.65
