# Supplementary material for: Identification of bZIP Gene Family in Bergenia purpurascens and Functional Characterization of BpbZIP37 Under Heat Stress
Source: Int J Mol Sci. 2025 Oct 22;26(21):10262. doi: 10.3390/ijms262110262 (PMC12607824; doi:10.3390/ijms262110262)
Supplement: Supplementary file 1 [file ijms-26-10262-s001.zip › Table S4. The expression levels of BpbZIP genes in B. purpurascens under high temperature stress.xlsx]

## Sheet: Sheet2
The expression levels of BpbZIP genes in B. purpurascensunder high temperature stress
rename	Heat_1	Heat_2	Heat_3	CK_1	CK_2	CK_3
BpbZIP01	1.03	0.65	2.68	0.29	0.92	1.24
BpbZIP02	20.68	18.68	21	24.95	24.06	25.15
BpbZIP03	0.32	0.32	0.34	1.03	1.07	0.76
BpbZIP04	0	0	0	0	0	0
BpbZIP05	4.13	4.95	4.27	6.1	6.02	6.47
BpbZIP06	0	0	0	0	0	0
BpbZIP07	0	0	0	0	0	0
BpbZIP08	14.64	14.87	13	18.23	22.47	17
BpbZIP09	0.71	0.43	0.38	1.87	1.29	3.35
BpbZIP10	68.57	67.28	77.98	15.19	11.24	7.6
BpbZIP11	8.57	6.83	9.4	39.02	33.26	26.85
BpbZIP12	23.94	29.53	23.42	26.02	24.84	23.39
BpbZIP13	1.56	1.18	0.65	0.1	0.13	0.35
BpbZIP14	3.4	2.96	4.22	5.09	5.47	7.78
BpbZIP15	0.46	0.38	0.48	0.91	0.81	0.89
BpbZIP16	3.73	4.21	3.51	9.42	8.63	8.65
BpbZIP17	3.53	4.58	4.56	18.05	17.66	15.93
BpbZIP18	2.43	1.51	1.95	3.16	1.85	3.62
BpbZIP19	0.04	0.17	0.04	0.37	0.28	0.29
BpbZIP20	9.56	5.63	6.81	21.47	17.25	18.2
BpbZIP21	96.28	114.81	79	117.4	107.79	101.82
BpbZIP22	78.61	85.79	91.97	18.42	18.56	12.11
BpbZIP23	0	0.02	0	4.76	6.4	6.13
BpbZIP24	14.44	8.66	12.09	15.3	18.9	18.43
BpbZIP25	23.88	24.61	22.39	18.45	19.5	18.43
BpbZIP26	0	0	0	0	0	0
BpbZIP27	0	0	0	0	0	0
BpbZIP28	24.97	22.3	32.77	52.62	52.41	50.22
BpbZIP29	46.23	44.56	41.01	53.6	56.03	54.83
BpbZIP30	5.25	4.22	3.51	14.73	16.34	14.35
BpbZIP31	0	0	0	0.44	0.17	0.12
BpbZIP32	0	0	0	0	0	0
BpbZIP33	0	0	0	0	0	0
BpbZIP34	0	0	0	0	0	0
BpbZIP35	31.82	25.88	23.05	7.73	7.79	8.97
BpbZIP36	0	0	0	0	0	0
BpbZIP37	204.35	237.62	210.59	14.43	14.02	15.37
BpbZIP38	0	0	0	0	0	0
BpbZIP39	0	0	0	0	0	0
BpbZIP40	0	0	0	0	0	0
BpbZIP41	0.77	1.26	0.61	2.23	2.12	1.94
BpbZIP42	0	0	0	0	0	0
BpbZIP43	16.1	12.85	7.94	60.17	67.66	54.29
BpbZIP44	0.05	0.41	0.21	1.53	2.05	1.82
BpbZIP45	2.37	1.93	1.29	3.31	5.11	3.87
BpbZIP46	9.17	9.63	10.14	14.05	13.17	12.97
BpbZIP47	0	0	0	0	0	0
BpbZIP48	0	0	0	0	0	0
BpbZIP49	0	0	0	1.41	1.55	1.67
BpbZIP50	1.76	1.46	1.93	4.99	5.77	6.19
BpbZIP51	0	0	0	0	0	0
BpbZIP52	1.07	1.37	0.76	6.1	4.09	4.81
BpbZIP53	0.44	0.35	0.33	0.14	0.22	0.25
BpbZIP54	0.27	0.35	0.58	1.46	1.9	1.83
BpbZIP55	0.81	1.15	0.59	5.84	6.96	4.76
