# Supplementary material for: Identification of bZIP Gene Family in Bergenia purpurascens and Functional Characterization of BpbZIP37 Under Heat Stress
Source: Int J Mol Sci. 2025 Oct 22;26(21):10262. doi: 10.3390/ijms262110262 (PMC12607824; doi:10.3390/ijms262110262)
Supplement: Supplementary file 1 [file ijms-26-10262-s001.zip › Table S5. Primers used in this study.xlsx]

## Sheet: Sheet1
Primers used for qPCR analysis in this study.
Gene_id	Sequence (5'->3')
18S rRNA-F	CGGGCTTTGCTCGTTGC
18S rRNA-R	CTGCCTTCCTTGGATGTGGTA
DN457_c1_g1（BpbZIP37）-F	CGGTATCATCGCAGGGTTC
DN457_c1_g1（BpbZIP37）-R	GCATCTTCGTGTTCTTTCTTCC
DN2214_c1_g1（BpbZIP22）-F	CCTTTTGGACCGCCTTATG
DN2214_c1_g1（BpbZIP22）-R	GCTGCTGTTTCTATGCTCAATG
DN9560_c0_g 1（BpbZIP55）-F	CGGAGAATAATGTCTTGATGGC
DN9560_c0_g 1（BpbZIP55）-R	TCGGAGCATAGGGTCACAAAC
DN23260_c0_g3(BpbZIP25)-F	GAACAAGACGGTGGATGAGGT
DN23260_c0_g3(BpbZIP25)-R	TCACAGCCCCAGCCTTAGTC
DN15580_c0_g1(BpbZIP12)-F	ACTTGCTGTGAAGGTTGAGGC
DN15580_c0_g1(BpbZIP12)-R	CCCGGACGAGCAAGTTTCAGTTTCT
7DN1590_c0_g1(BpbZIP17)-F	AGATTTCAACCCTGACCAACG
DN1590_c0_g1(BpbZIP17)-R	TTCCCCAACTGATCATGCTTAG
DN2213_c0_g1（BpbZIP43）-F	GGGACATCTTCAGGGTCATCTC
DN2213_c0_g1（BpbZIP43）-R	GCTGACTCACCTGTGCCATC
DN3327_c0_g2（BpbZIP10）-F	CCCTTACCGACTAGTGCTCAGT
DN3327_c0_g2（BpbZIP10）-R	AACCAACCATGCCCATCC
